# Supplementary material for: Measuring Impairments of Mentalization with the 15-Item Mentalization Questionnaire (MZQ) and Introducing the MZQ-6 Short Scale: Reliability, Validity and Norm Values Based on a Representative Sample of the German Population
Source: Diagnostics (Basel). 2022 Dec 30;13(1):135. doi: 10.3390/diagnostics13010135 (PMC9818984; doi:10.3390/diagnostics13010135)
Supplement: Supplementary file 1 [file diagnostics-13-00135-s001.zip]

Archive with 1 entries (1 files):
- diagnostics-2040739-supplementary.pdf
